# Supplementary material for: Phenotypes and PRRT2 mutations in Chinese families with benign familial infantile epilepsy and infantile convulsions with paroxysmal choreoathetosis
Source: BMC Neurol. 2013 Dec 26;13:209. doi: 10.1186/1471-2377-13-209 (PMC3897939; doi:10.1186/1471-2377-13-209)
Supplement: Additional file 2: Table S2 — Reported PRRT2 mutations allocated to the different phenotypes of BFIE, PKD, ICCA and others. [file 1471-2377-13-209-S2.xlsx]

## Sheet: Sheet1
Table S2. Reported PRRT2 mutations allocated to the different phenotypes of BFIE, PKD, ICCA and others
No.	Mutation	Exon	Type	Amino acid change	Protein location	BFIE	BIE	PKD		ICCA		PNKD		PED		HM		References
								Familial	Sporadic	Familial	Sporadic	Familial	Sporadic	Familial	Sporadic	Familial	Sporadic
1	c.117delA	2	frameshift	p.V41Yfs*49	Extracellular				1									Liu et al.33
2	c.133_136delCCAG	2	frameshift	p.P45Rfs*44	Extracellular				1									Li et al.24
3	c.272delC	2	frameshift	p.P91Qfs*24	Extracellular			1										Lee et al.17
4	c.291delC	2	frameshift	p.N98Tfs*17	Extracellular	3				1								Schubert et al.10; Becker et al.35; Zara et al.37
5	c.322delA	2	frameshift	p.T108Qfs*7	Extracellular			1										Jing et al.43
6	c.369_370insG	2	frameshift	p.S124Vfs*10	Extracellular			1										Li et al.3
7	c.388delG	2	frameshift	p.A130Pfs*46	Extracellular			1										Becker et al.35
8	c.433delC	2	frameshift	p.R145Gfs*31	Extracellular	1												Cloarec et al.30
9	c.510_511insT	2	frameshift	p.L171Sfs*10	Extracellular				1									Liu et al.33
10	c.513_514ins	2	frameshift	p.L171Lfs*3	Extracellular			1										Gardiner et al.27
11	c.514_517delTCTG	2	frameshift	p.S172Rfs*3	Extracellular			1		1								Chen et al.1 and this paper
12	c.516_517insT	2	frameshift	p.E173*	Extracellular					1								Lee et al.6
13	c.573_574insT	2	frameshift	p.G192Wfs*7	Extracellular					1								Cao et al.7
14	c.579_580insA	2	frameshift	p.E194Rfs*6	Extracellular					1								Liu et al.33
15	c.604delT	2	frameshift	p.S202Hfs*27	Extracellular				1									Tan et al.45
16	c.604_607delTCAC	2	frameshift	p.S202Hfs*16	Extracellular	1			1									Lee et al.17; Zara et al.37
17	c.609_611delACC	2	frameshift	p.S202Hfs	Extracellular				1									Tan et al.45
18	c.629_630insC	2	frameshift	p.A211Sfs*14	Extracellular				1	1								Heron et al.5; Meneret et al.13
19	c.629delC	2	frameshift	p.P210Qfs*18	Extracellular	1												Schubert et al.10
20	c.649_650insC	2	frameshift	p.R217Pfs*8	Extracellular	111	9	83	54	81	3	1	0	0	2	3	1	Chen et al.1; Wang et al.2; Li et al.3; Liu et al.4; Heron et al.5;Lee et al.6; Cao et al.7; Ono et al.9; Schubert et al.10; Groffen et al.11; Steinlein et al.12; Meneret et al.13; Specchio et al.14; Dale et al.16; Lee et al.17; van Vliet et al.18; Labate et al. 21; Ishii et al.22; Okumura et al.23; Li et al.24; Sheerin et al.25; Scheffer et al.26; Gardiner et al.27; de Vries et al.28; Castiglion…
21	c.649delC	2	frameshift	p.R217Efs*12	Extracellular	3		1	3	3	1					2		Groffen et al.11; Meneret et al.13; Lee et al.17; Riant et al.32; Tan et al.45 and this paper
22	c.697_698delAG	2	frameshift	p.S233Wfs*5	Extracellular				1									Tan et al.45
23	c.742delC	2	frameshift	p.S248Afs*65	Extracellular					1								Cloarec et al.30
24	c.776_777insG	2	frameshift	p.A260*	Extracellular			1										Hedera et al.34
25	c.904_905insG	3	frameshift	p.D302Gfs*38	Cytoplasmic	1				1								Liu et al.4 and this paper
26	c.964delG	3	frameshift	p.V322Wfs*15	Transmembrane				1									Li et al.3
27	c.972delA	3	frameshift	p.V325Sfs*12	Transmembrane			1										Chen et al.1
28	c.980_981insT	3	frameshift	p.I327Ifs*14	Transmembrane			1										Lee et al.6
29	c.996_998insGAC	3	frameshift	p.C332Cfs*11	Transmembrane					1								Gardiner et al.27
30	0.60Mb deletion		microdeletion								1							Dale et al.8
31	0.43Mb deletion		microdeletion						1									Dale et al.8
32	0.525Mb deletion		microdeletion					1										Silveira-Moriyama et al.40
34	c.796C>T	2	missense	p.R266W	Extracellular			1										Wang et al.2
35	c.824C>T	2	missense	p.S275F	Transmembrane					1								van Vliet et al.18
33	c.841T>C	2	missense	p.W281R	Transmembrane				1									Li et al.3
37	c.859G>A	2	missense	p.A287T	Transmembrane			1										Li et al.3
38	c.872C>T	2	missense	p.A291V	Cytoplasmic			1										Liu et al.33
36	c.884G>A	2	missense	p.R295Q	Cytoplasmic				1									Becker et al.35
39	c.913G>T	3	missense	p.G305W	Cytoplasmic			2										Gardiner et al.27;Silveira-Moriyama et al.40
40	c.913G>A	3	missense	p.G305R	Cytoplasmic			1	1									Liu et al.4; Friedman et al.19
41	c.916G>A	3	missense	p.A306W	Cytoplasmic	1												Marini et al.31
42	c.917C>A	3	missense	p.A306D	Cytoplasmic					1								Cai et al.20
43	c.922C>T	3	missense	p.R308C	Cytoplasmic			1	1									Li et al.3;Lee et al.17
44	c.950G>A	3	missense	p.S317N	Cytoplasmic					1								Heron et al.5
45	c.968G>A	3	missense	p.G323E	Transmembrane	1												Schubert et al.10
46	c.970G>A	3	missense	p.G324R	Transmembrane					1								Marini et al.31
47	c.971G>A	3	missense	p.G324E	Transmembrane	1												Marini et al.31
48	c.981C>G	3	missense	p.R327M	Transmembrane		1		1									Okumura et al.23;Chen et al.42
49	c.487C>T	2	nonsense	p.Q163*	Extracellular					1								Wang et al.2
50	c.562C>T	2	nonsense	p.Q188*	Extracellular					1								Meneret et al.13
51	c.595G>T	2	nonsense	p.E199*	Extracellular			1										Lee et al.17
52	c.649C>T	2	nonsense	p.R217*	Extracellular			1	2	5								Groffen et al.11; Meneret et al.13; Wang et al.15; van Vliet et al.18; Liu et al.33; Becker et al.35; van Strien et al.38; Silveira-Moriyama et al.40
53	c.718C>T	2	nonsense	p.R240*	Extracellular	1	1	1		2								Lee et al.6; Specchio et al.14; Cloarec et al.30; Labate et al.36;
54	c.748C>T	2	nonsense	p.Q250*	Extracellular					1								Ono et al.9
55	c.919C>T	3	nonsense	p.Q307*	Cytoplasmic				1									Becker et al.35
56	c.879+1G>T	2	splice site		Cytoplasmic	1												Heron et al.5
57	c.879+5G>A	2	splice site		Cytoplasmic	1												Heron et al.5
58	c.1011_1012 delCG+1_9 delGTGAGTGGG	3	splice site		Transmembrane				1									Li et al.3
59	c.1012+2dupT	3	splice site		Transmembrane	1												Ishii et al.22
60	c.880-2A>T	3	splice site		Cytoplasmic					1								Marini et al.31
61	c.1011C>T	3	splice site		Transmembrane				1									Liu et al.4;Gardiner et al.27;Shi et al.41
62	c.1023A>T	4			Extracellular					1								this paper
The phenotypes included BFIE (benign familial infantile epilepsy), BIE (benign infantile epilepsy), PKD (paroxysmal kinesigenic dyskinesia), ICCA (infantile convulsions with paroxysmal choreoathetosis), PNKD (paroxysmal non-kinesigenic dyskinesia), PED (paroxysmal exertion-induced dyskinesia), and HM (hemiplegic migraine).
