# Supplementary material for: Phenotypes and PRRT2 mutations in Chinese families with benign familial infantile epilepsy and infantile convulsions with paroxysmal choreoathetosis
Source: BMC Neurol. 2013 Dec 26;13:209. doi: 10.1186/1471-2377-13-209 (PMC3897939; doi:10.1186/1471-2377-13-209)
Supplement: Additional file 3: Table S3 — Reported familial or sporadic cases screened PRRT2 gene in different phenotypes. [file 1471-2377-13-209-S3.xlsx]

## Sheet: Sheet1
Table S3: Reported familial or sporadic cases screened PRRT2 gene in different phenotypes
No.	BFIE		BIE		PKD				ICCA				PNKD				PED				HM				EA				Reference
	F	F+	S	S+	F	F+	S	S+	F	F+	S	S+	F	F+	S	S+	F	F+	S	S+	F	F+	S	S+	F	F+	S	S+
1					8	8																							Chen et al.1
2					3	3			2	2																			Wang et al.2
3					4	3	29	10																					Li et al.3
4					3	2	10	2	2	2			1	1	1	0			4	2									Liu et al.4
5	17	14							6	5																			Heron et al.5
6					9	9			16	15																			Lee et al.6
									78*	28*																			Lee et al.6
7					2	1	8	1	1	1																			Cao et al.7
8							4	1			1	1																	Dale et al.8
9	2	2			7	7			8	8																			Ono et al.9
10	49	42	3	1																									Schubert et al.10
11					1	0	7	2	2	2					4	0			1	0									Groffen et al.11
12	5	5																											Steinlein et al.12
13					12	11	20	9	2	2																			Meneret et al.13
14	4	4	7	2					1	1																			Specchio et al.14
15					1	1																							Wang et al.15
16									1	1																			Dale et al.16
17					10	5	13	3	2	2	2	2																	Lee et al.17
18					2	2	4	2	3	3																			van Vliet et al.18
19					1	1																							Friedman et al.19
20									1	1																			Cai et al.20
21									1	1																			Labate et al.21
22	19	12	3	1					3	3																			Ishii et al.22
23			13	3					3	3																			Okumura et al.23
24							9	3																					Li et al.24
25									1	1																			Sheerin et al.25
26	6	4	2	2					5	5																			Scheffer et al.26
27											58*	28*											128*	1*			182*	1*	Gardiner et al.27
28	4	3																											de Vries et al.28
29					1	1																							Castiglioni et al.29
30									34*	18*																			Cloarec et al.30
31	11	6	4	2					8	3																			Marini et al.31
32																							101*	4*					Riant et al.32
33					10	9	21	6																					Liu et al.33
34					2	2	8	1	1	0					1	0			1	0									Hedera et al.34
35					1	1	12	5	8	8	1	1																	Becker et al.35
36	5	3			1	0																							Labate et al.36
37	26	18							3	3																			Zara et al.37
38									1	1																			van Strien et al.38
39					1	1			3	3																			Schmidt et al.39
40					6	6			2	2																			Silveira-Moriyama et al.40
41					2	2	6	3	1	1																			Shi et al.41
42					6	4	25	5																					Chen et al.42
43					10	5	10	1																					Jing et al.43
44					1	1																							Lambrecq et al.44
45					12	7	17	8																					Tan et al.45
46	22	13							8	8																			this paper
Total	170	126	32	11	116	92	203	62	95	87	4	4	1	1	6	0	0	0	6	2
The phenotypes included BFIE (benign familial infantile epilepsy), BIE (benign infantile epilepsy), PKD (paroxysmal kinesigenic dyskinesia), ICCA (infantile convulsions with paroxysmal choreoathetosis), PNKD (paroxysmal non-kinesigenic dyskinesia), PED (paroxysmal exertion-induced dyskinesia), HM (hemiplegic migraine), and EA (episodic ataxia). F: reported families, F+: families with PRRT2 mutati…
